# Supplementary material for: High Levels of Galectin-3 and Uric Acid Are Independent Predictors of Renal Impairment in Patients with Stable Coronary Artery Disease
Source: J Clin Med. 2025 Jul 25;14(15):5264. doi: 10.3390/jcm14155264 (PMC12347710; doi:10.3390/jcm14155264)
Supplement: Supplementary file 1 [file jcm-14-05264-s001.zip]

Archive with 1 entries (1 files):
- jcm-3687326-supplementary.pdf
